# Supplementary material for: Antifungal Peptide P852 Controls Fusarium Wilt in Faba Bean (Vicia faba L.) by Promoting Antioxidant Defense and Isoquinoline Alkaloid, Betaine, and Arginine Biosyntheses
Source: Antioxidants (Basel). 2022 Sep 7;11(9):1767. doi: 10.3390/antiox11091767 (PMC9495604; doi:10.3390/antiox11091767)
Supplement: Supplementary file 1 [file antioxidants-11-01767-s001.zip]

Archive with 1 entries (1 files):
- antioxidants-1853689-SM.pdf
